# Supplementary material for: Advances and Challenges in Scoring Functions for RNA–Protein Complex Structure Prediction
Source: Biomolecules. 2024 Oct 1;14(10):1245. doi: 10.3390/biom14101245 (PMC11506084; doi:10.3390/biom14101245)
Supplement: Supplementary file 1 [file biomolecules-14-01245-s001.zip]

Archive with 1 entries (1 files):
- biomolecules-3217953-supplementary.pdf
